# Supplementary material for: Prevalence and Genetic Variation Investigation of the Pseudorabies Virus in Southwest China
Source: Animals (Basel). 2024 Oct 28;14(21):3103. doi: 10.3390/ani14213103 (PMC11544765; doi:10.3390/ani14213103)
Supplement: Supplementary file 1 [file animals-14-03103-s001.zip]

Archive with 1 entries (1 files):
- animals-3272077-supplementary.pdf
